# Supplementary material for: Whole Genome Sequence-Based Analysis of Bovine Gammaherpesvirus 4 Isolated from Bovine Abortions
Source: Viruses. 2024 May 8;16(5):739. doi: 10.3390/v16050739 (PMC11125609; doi:10.3390/v16050739)
Supplement: Supplementary file 1 [file viruses-16-00739-s001.zip]

Archive with 1 entries (1 files):
- viruses-2959051-supplementary.pdf
